# Supplementary material for: Cerebellar Resistance to Amyloid Plaque Deposition and Elevated Microglial ECM Proteoglycan Uptake in 5xFAD Mice
Source: Cells. 2026 Jan 19;15(2):182. doi: 10.3390/cells15020182 (PMC12839178; doi:10.3390/cells15020182)
Supplement: Supplementary file 1 [file cells-15-00182-s001.zip]

Archive with 1 entries (1 files):
- cells-4077103-supplementary.pdf
